# Supplementary material for: Scaling up single-cell RNA-seq data analysis with CellBridge workflow
Source: Bioinformatics. 2023 Dec 19;39(12):btad760. doi: 10.1093/bioinformatics/btad760 (PMC10751228; doi:10.1093/bioinformatics/btad760)
Supplement: btad760_Supplementary_Data [file btad760_supplementary_data.zip]

Archive with 2 entries (2 files):
- Supplementary_Material_S2.pdf
- Supplementary_Material_S1.html
